# Supplementary material for: Association between universal health coverage and the disease burden of acute illness and injury at the global level
Source: BMC Public Health. 2023 Apr 21;23:735. doi: 10.1186/s12889-023-15671-2 (PMC10120184; doi:10.1186/s12889-023-15671-2)
Supplement: Supplementary file 1 — Additional file 1: Appendix 1. Variable definitions and sources. [file 12889_2023_15671_MOESM1_ESM.xlsx]

## Sheet: data sources
Appendix 1- Variable definitions and sources
Indicator	Years available	Definition	Source
Catastrophic healthcare expenditure	2005 - 2015	Percent of population spending more than 10% of household consumption or income on out-of-pocket healthcare expenditure	World Health Organization & World Bank
Universal Health Coverage Service Coverage Index	2015 and 2017	Percent of covered essential healthcare services (based on tracer interventions that include reproductive, maternal, newborn and child health, infectious diseases, noncommunicable diseases and service capacity and access).	World Health Organization
Gross domestic product per capita	2005 to 2020	Per capita values for gross domestic product (GDP) expressed in current international dollars converted by purchasing power parity (PPP) conversion factor. Conversion factor is a spatial price deflator and currency converter that controls for price level differences between countries. Total population is a mid-year population based on the de facto definition of population, which counts all reside…	World Bank
Physicians per 1,000	2005 to 2019	Physicians include generalist and specialist medical practitioners. Total population is a mid-year population based on the de facto definition of population, which counts all residents regardless of legal status or citizenship.	World Health Organization
Hospital beds per 1,000	2005 to 2019	Hospital beds include inpatient beds available in public, private, general, and specialized hospitals and rehabilitation centers. Total population is a mid-year population based on the de facto definition of population, which counts all residents regardless of legal status or citizenship.	World Health Organization
Population aged 65 and older	2005 to 2020	Population aged 65 and above as a percentage of the total population. Population is based on the de facto definition of population, which counts all residents regardless of legal status or citizenship.	World Bank
Disability adjusted life years per 100,000	2005 to 2019	DALYs per 100,000 people for the 43 emergency diseases (Table 1) that if not treated within hours or days can cause death or serious health complications.	Institute for Health Metrics and Evaluation
