# Supplementary material for: Association between universal health coverage and the disease burden of acute illness and injury at the global level
Source: BMC Public Health. 2023 Apr 21;23:735. doi: 10.1186/s12889-023-15671-2 (PMC10120184; doi:10.1186/s12889-023-15671-2)
Supplement: Supplementary file 2 — Additional file 2: Appendix 2. Summary of collected variables by country. [file 12889_2023_15671_MOESM2_ESM.xlsx]

## Sheet: Sheet1
Appendix 2: Summary of collected variables by country
					Universal Health Coverage Service Coverage Index (UHC SCI)							Catasthrophic healthcare expenditure
Country	Country Code	Region	Income group		UHC SCI	DALYs per 100,000 population	GDP per capita (USD)	Physicians per 1000	Population aged 65 and older, %	Hospital beds per 1,000		Catasthrophic healthcare expenditure		DALYs per 100,000 population	GDP per capita (USD )	Physicians per 1000	Population aged 65 and older, %	Hospital beds per 1,000
					Average 2015 and 2017	5-year average after year of exposure	Average 2015 and 2017	Average 2015 and 2017	Average 2015 and 2017	Average 2015 and 2017		Year of exposure	Value, %	5-year average after year of exposure	Value of the year of exposure.	Value of the year of exposure.	Value of the year of exposure.	Value of the year of exposure.
Afghanistan	AFG	Asia	Low income		35.5	780.837	2042.27	0.2816	2.51761	0.463333		2013	14.6313	824.8	2016	0.2846	2.42021	0.53
Albania	ALB	Europe	Upper middle income		58.5	246.643	12169.5	1.2164	12.9706			2012	16.7247	314.8	10526	1.2683	11.3875	2.88
Angola	AGO	Africa	Lower middle income		39	497.33	7250.56	0.2146	2.25869			2008	12.3798	1017	6607		2.43205
Armenia	ARM	Asia	Upper middle income		67.5	301.939	10929.7	3.6583	10.9843	4.2		2013	16.0512	323.2	9836	2.9031	10.8129	4.06
Australia	AUS	Oceania	High income		86.5	202.813	47370.3	3.57787	15.1333	3.83		2010	3.70575	200.4	39301	3.3429	13.3766	3.78
Azerbaijan	AZE	Asia	Upper middle income		64	598.769	14476.9		5.85391			2005	8.1	473.2	6851	3.5819	6.58589	8.21
Bahamas, The	BHS	South America	High income		74	341.209	34625.9	2.0068	6.87589	2.895		2013	2.68929	320.2	31873		6.43246	2.85
Bangladesh	BGD	Asia	Lower middle income		47	433.209	3855.06	0.508833	5.12948	0.78		2010	13.8571	390.6	2439	0.3635	4.77182
Barbados	BRB	South America	High income		76.5	225.185	15750.6	2.4843	15.0462	5.92		2016	16.3745	256.5	15952		15.0418	5.89
Belarus	BLR	Europe	Upper middle income		75	434.375	18015.7	5.1905	14.4379			2015	7.7802	541.2	18041	5.1905	14.3228
Belgium	BEL	Europe	High income		83.5	582.161	48413.5	3.05087	18.3661	5.75		2010	11.4474	246.8	39870	2.9085	17.334	6.12
Benin	BEN	Africa	Lower middle income		40	1004.72	2978.72	0.0481	3.23573			2011	10.9185	1057.6	2416	0.0577	3.23678
Bhutan	BTN	Asia	Lower middle income		60.5	427.843	10366.8	0.384367	5.83689			2012	4.00818	361.2	7912	0.2765	5.40394	1.74
Bolivia	BOL	South America	Lower middle income		66	358.276	7685.78	1.5901	6.90088	1.23		2015	6.01786	362.6	7134		6.75614	1.13
Bosnia and Herzegovina	BIH	Europe	Upper middle income		60.5	448.659	12945.6	2.1616	15.1029			2015	8.17694	355.8	12011	2.1616	14.4806
Botswana	BWA	Africa	Upper middle income		61	964.811	16687.1	0.5269	3.96017			2009	1.00337	598.4	12367	0.3547	3.29332
Brazil	BRA	South America	Upper middle income		78.5	304.573	14508.3	2.1652	8.30674	2.11667		2008	25.5551	391.6	13313	1.7802	6.47039	2.44
Bulgaria	BGR	Europe	Upper middle income		65	348.058	19916.7	4.0332	20.4019	7.32		2010	12.8414	540.2	14879	3.7661	18.0787	6.62
Burkina Faso	BFA	Africa	Low income		39	702.586	1884.4	0.0716333	2.40874			2014	3.12957	1112.6	1692	0.0487	2.42328
Burundi	BDI	Africa	Low income		42.5	516.395	804.054	0.0667	2.1393			2013	3.28793	855.6	741	0.0581	2.08912
Cabo Verde	CPV	Africa	Lower middle income		68	269.317	6320.17	0.7814	4.51213			2007	2.047	370.2	5317		5.59382
Cambodia	KHM	Asia	Lower middle income		57.5	514.542	3664.05		4.26255	0.85		2014	15.2666	402.4	3185	0.1927	4.01576
Cameroon	CMR	Africa	Lower middle income		44.5	734.447	3406.7		2.73078			2014	10.7844	789	3185		2.75513
Canada	CAN	North America	High income		88.5	196.024	46486.5	2.4865	16.4504	2.58333		2010	2.64425	193.8	40114	2.0384	14.1537	2.78
Central African Republic	CAF	Africa	Low income		32.5	801.431	850.296	0.0721	2.83189			2008	6.74757	1585.8	850	0.0405	3.16598
Chile	CHL	South America	High income		68	233.828	23535.6	2.29393	10.8889	2.12333		2011	11.3328	211.2	20343	1.5854	9.5671	2.22
China	CHN	Asia	Upper middle income		77.5	532.18	13631.9	1.87257	9.82653	4.04		2013	19.7225	265.6	11924	1.6332	8.67898	3.29
Colombia	COL	South America	Upper middle income		76	421.68	13749.7	2.03803	7.94336	1.66333		2010	16.9213	328.6	10732	1.5917	6.58642	1.48
Comoros	COM	Africa	Lower middle income		50.5	430.335	2868.56	0.2715	2.92681			2014	8.81449	558	2717		2.89193
Congo, Dem. Rep.	COD	Africa	Low income		40	622.457	976.31	0.074	3.01931			2012	4.81975	860.6	670		3.01063
Congo, Rep.	COG	Africa	Lower middle income		39.5	414.829	4233.32		2.60591			2011	4.58063	633	5428	0.1645	2.53399
Costa Rica	CRI	South America	Upper middle income		76.5	220.971	18837.6	1.90287	8.96637	1.15		2012	9.83758	210.6	14322	2.4578	7.80636	1.2
Côte d'Ivoire	CIV	Africa	Lower middle income		46.5	777.71	4736.87		2.82033			2015	12.4271	802.2	4653		2.80009
Croatia	HRV	Europe	High income		65.5	527.603	24893.8	3.0862	19.628	5.53		2010	2.79948	348.4	19815	2.8428	17.5602	5.78
Cyprus	CYP	Europe	High income		76.5	252.112	35195	2.28725	13.124	3.41667		2010	16.0679	181.4	33449	2.1562	11.4175	3.57
Czech Republic	CZE	Europe	High income		75	274.318	36274	4.01287	18.5044	6.65333		2010	2.21941	341.6	27903	3.5166	15.4403	7.3
Denmark	DNK	Europe	High income		81.5	303.724	52126	3.9678	19.3765	2.58		2010	2.93015	181.4	43036	3.7211	16.6677	3.5
Dominican Republic	DOM	South America	Upper middle income		74	367.515	15862	1.56	6.69296	1.52667		2007	17.6589	419.4	10099		5.57411	1.22
Ecuador	ECU	South America	Upper middle income		76.5	319.122	11237.5	2.0508	6.77247	1.48		2013	10.309	310.6	11154		6.31	1.51
Egypt, Arab Rep.	EGY	Africa	Lower middle income		66.5	340.058	11239.8	0.814133	5.14558	1.47333		2012	26.2018	363	11093		4.9197	0.52
El Salvador	SLV	South America	Lower middle income		75.5	287.638	8030.12	1.5662	7.92918	1.09333		2014	1.69175	427.6	7233		7.60844	1.35
Estonia	EST	Europe	High income		75	439.418	31607.5	3.44423	19.0644	4.80333		2007	12.7589	412.8	22165	3.2508	17.158	5.48
Eswatini	SWZ	Africa	Lower middle income		61.5	605.931	8641.87	0.3285	3.98257			2009	13.3892	723.6	7453	0.1636	3.60087
Ethiopia	ETH	Africa	Low income		39	564.554	1852.57	0.0725	3.47141	0.315		2015	4.90855	564.4	1657		3.45341	0.3
Fiji	FJI	Oceania	Upper middle income		64	282.471	12824.5	0.86	5.13423	1.935		2008	0.781769	381.2	7778	0.3986	4.53132	2.1
Finland	FIN	Europe	High income		78.5	312.233	45000.8	3.57135	20.7714	3.86667		2010	6.34945	268.2	38986	3.2653	17.2296	5.85
France	FRA	Europe	High income		78	191.767	42783.9	3.23933	19.2781	6.05667		2010	1.42206	199	35930	3.3736	16.852	6.43
Gabon	GAB	Africa	Upper middle income		50	315.505	14664.2	0.519	3.60569			2005	5.7	604	14755	1.65	4.70908
Gambia, The	GMB	Africa	Low income		44.5	652.347	2069.42	0.1021	2.63653			2015	0.19749	477	2067		2.65363
Georgia	GEO	Europe	Upper middle income		66	521.33	12845.8	5.71083	14.5069			2013	29.2141	462.4	10612		14.2112	2.59
Germany	DEU	Europe	High income		82.5	373.464	50380.8	4.19247	21.2929	8.06333		2010	1.72056	222.2	38982		20.5528	8.25
Ghana	GHA	Africa	Lower middle income		46.5	580.151	4944.45	0.13145	3.0281			2012	1.11193	646	3782		2.91325
Greece	GRC	Europe	High income		74.5	272.776	27612.5	5.3784	21.1168	4.22		2010	14.6368	245.4	27934		19.1518	4.48
Guatemala	GTM	South America	Upper middle income		56	360.913	8246.13		4.59863	0.426667		2014	1.35882	416.8	7758		4.43527	0.62
Guinea	GIN	Africa	Low income		35.5	752.378	2105.27	0.08435	2.89216			2012	6.96915	1153.4	1795		2.97748
Haiti	HTI	South America	Lower middle income		48	544.982	2970.02	0.0852	4.73424			2013	11.5431	753.2	2872		4.55892	0.71
Hungary	HUN	Europe	High income		73.5	370.813	28051.4	3.23127	18.0163	7.00333		2010	7.37811	380.6	21717		16.0924	7.18
India	IND	Asia	Lower middle income		53.5	443.534	5829.22	0.76845	5.79702	0.53		2011	17.3315	517.2	4494		5.17415	0.63
Indonesia	IDN	Asia	Lower middle income		55	328.12	10559.1	0.32525	5.52991	1.00333		2015	3.60567	328	10247		5.38344	0.98
Iran, Islamic Rep.	IRN	Asia	Lower middle income		71	351.921	14045.3	1.1409	5.92032	1.58667		2013	15.8117	289.8	15274		5.49821	1.5
Iraq	IRQ	Asia	Upper middle income		61	294.842	9970.51	0.84555	3.16196	1.33333		2012	3.29152	492	15163		3.21936	1.3
Ireland	IRL	Europe	High income		77.5	211.607	73132	3.22557	13.1484	2.95		2010	6.40341	165.4	43316		11.0099	2.73
Israel	ISR	Asia	High income		81.5	153.845	37368	3.46777	11.4741	3.01333		2012	6.72171	135.8	31693		10.6661	3.1
Italy	ITA	Europe	High income		81.5	205.433	39469.2	3.92627	22.2277	3.18333		2010	9.29076	178	35185		20.4268	3.64
Japan	JPN	Asia	High income		81.5	321.473	40439.8	2.4115	26.5735	13.11		2015	4.36325	212.2	40389		26.0193	13.17
Jordan	JOR	Asia	Upper middle income		76	198.3	9638.06	2.17563	3.78246	1.41667		2008	1.71895	201.8	9565		3.51794	1.8
Kazakhstan	KAZ	Asia	Upper middle income		75	432.181	23968.6		6.93802			2015	2.55958	430.8	23224		6.75881
Kenya	KEN	Africa	Lower middle income		54.5	388.799	3681.16		2.17783			2015	5.42759	433.6	3362		2.10104
Korea, Rep.	KOR	Asia	High income		85.5	176.028	39478.4	2.30463	13.3498	11.9533		2015	21.7832	193.8	37902		12.8594	11.61
Kyrgyz Republic	KGZ	ASia	Lower middle income		69	368.461	4647.57		4.36886			2015	4.71355	344	4215		4.33522
Latvia	LVA	Europe	High income		69	486.585	26773.8	3.18153	19.6773	5.66		2009	15.4633	539.4	16976		18	6.74
Lesotho	LSO	Africa	Lower middle income		47.5	817.633	2911.99		4.83774			2010	4.5133	893	2153		4.6841
Lithuania	LTU	Europe	High income		71.5	333.006	31173.8	4.61987	18.985	6.74		2010	9.79498	549.6	20112		17.2713	7.16
Luxembourg	LUX	Europe	High income		82.5	328.609	108897	2.94547	14.0477	4.8		2010	3.38401	183	85686		13.993	5.37
Madagascar	MDG	Africa	Low income		26	387.844	1579.31		2.88083			2010	1.63785	710.2	1535		2.83378	0.2
Malawi	MWI	Africa	Low income		44.5	413.394	1163.47	0.0165	2.64417			2010	3.21634	701.8	1022		2.65591
Maldives	MDV	Asia	Upper middle income		60.5	183.004	17412.9	2.549	3.85872			2009	19.8618	206.2	12124		4.57105	4.3
Mali	MLI	Africa	Low income		36.5	657.719	2156.15	0.1395	2.52259			2015	3.42763	1109.2	2033		2.53096
Malta	MLT	Europe	High income		81.5	319.167	39995.4	2.8598	19.3526	4.58333		2010	15.9314	207.4	28745		15.6916	4.52
Mauritania	MRT	Africa	Lower middle income		38.5	380.147	4659.15	0.17785	3.12334			2014	11.6568	529.8	4295		3.12048
Mauritius	MUS	Africa	Upper middle income		62.5	401.228	20448.7	2.17787	10.4496			2012	8.84675	245.8	16964		8.44236
Mexico	MEX	North America	Upper middle income		76	380.221	19115.5	2.3439	6.8796	0.996667		2014	2.61237	278.6	18057		6.57479	1.03
Moldova	MDA	Europe	Upper middle income		68.5	532.063	10505.5	2.8451	10.4581			2015	18.4862	471.4	9255		10.049
Mongolia	MNG	Asia	Lower middle income		62	412.995	10940.5	3.0393	3.92633	7.33333		2014	2.36408	493.6	11056		3.83795
Montenegro	MNE	Europe	Upper middle income		67.5	446.349	18071.5	2.3764	14.1575	3.90667		2015	10.2683	409	16333		13.7829	3.93
Morocco	MAR	Africa	Lower middle income		69.5	301.342	7150.01	0.7308	6.55602	1.06667		2006	22.0015	454.8	5251		5.84157	0.87
Mozambique	MOZ	Africa	Low income		44.5	615.511	1312.87	0.0555333	2.89991			2014	1.61487	751.4	1139		2.93481
Myanmar	MMR	Asia	Lower middle income		60	431.924	4549.49	0.74165	5.36085	1.04		2015	14.3554	432	4417		5.16851
Namibia	NAM	Africa	Upper middle income		61.5	474.329	10410.6	0.5914	3.70489			2009	1.21601	533.4	8067		4.05681	2.7
Nepal	NPL	Asia	Lower middle income		49.5	465.385	3183.7	0.9101	5.60188			2014	10.7143	387.2	2947		5.43883
Niger	NER	Africa	Low income		36	1117.23	1152.56	0.04525	2.5835	0.35		2011	6.62618	1456	1068		2.52223
Nigeria	NGA	Africa	Lower middle income		42	953.05	5283.79	0.4494	2.74356			2012	15.0501	1105	4983		2.76014
North Macedonia	MKD	Europe	Upper middle income		71	753.013	14851.7	2.8736	12.8763	4.34667		2008	5.43644	394.8	10418		11.3815	4.55
Pakistan	PAK	Asia	Lower middle income		43.5	658.788	4451.41	0.9629	4.3131	0.62		2015	4.4687	658.8	4373		4.30998	0.6
Paraguay	PRY	South America	Upper middle income		68.5	258.658	12039.6	0.2399	6.05962	0.805		2014	7.10148	259	11454		5.72379	0.83
Peru	PER	South America	Upper middle income		77	291.446	12030.7	1.3048	7.56471	1.57667		2015	8.25914	229.2	11572		7.3256	1.55
Philippines	PHL	Asia	Lower middle income		59	452.391	7670.47	0.6004	4.7674			2015	6.31023	353.8	7187		4.60214
Poland	POL	Europe	High income		74.5	326.397	28416.2	2.37287	16.3335	6.63		2015	13.7324	326.4	26862		15.7315	6.63
Portugal	PRT	Europe	High income		81.5	232.755	31437.8	4.93747	21.1604	3.38333		2010	18.3776	211.8	27283		18.6627	3.37
Romania	ROU	Europe	Upper middle income		73.5	504.704	24339.7	2.6186	17.423	6.84		2013	12.5473	432.2	19782		16.3188	6.67
Russian Federation	RUS	Europe	Upper middle income		72.5	532.119	24713.3	3.88165	13.9004	8.18667		2014	4.87079	589.6	25762		13.3624	8.81
Rwanda	RWA	Africa	Low income		55.5	491.202	1887.39	0.1242	2.76816			2013	1.63229	517.8	1543		2.61747
Senegal	SEN	Africa	Lower middle income		44.5	350.593	3083.73	0.115867	3.06707			2011	3.32692	649	2670		3.13961
Serbia	SRB	Europe	Upper middle income		65	395.859	15799.2	2.7867	17.4249	5.59333		2015	8.04729	395.8	14928		16.9567	5.58
Seychelles	SYC	Africa	High income		71	436.976	25663.7	2.1212	7.32748			2013	3.48074	298.6	22369		7.33016
Singapore	SGP	Asia	High income		85.5	423.378	90580.8	2.2936	9.79855	2.45667		2012	9.01352	138.8	82065		8.04432
Slovak Republic	SVK	Europe	High income		76	312.076	29885.6	3.44193	14.5587	5.78333		2010	3.76613	359.6	25209		12.4523	6.46
Slovenia	SVN	Europe	High income		79	240.36	34023.3	2.9672	18.5058	4.5		2012	2.90241	278.2	29043		17.1057	4.54
South Africa	ZAF	Africa	Upper middle income		69	522.646	12615.1	0.828833	5.12361			2010	1.40577	566.2	11722		4.75106	2.3
South Sudan	SSD	Africa	Low income		30.5	927.709	1234.73		3.4167			2009	8.71869	1047.8	2944		3.29307
Spain	ESP	Europe	High income		82	239.788	37239.4	3.63337	18.9011	2.97333		2010	5.73285	165.6	31707		17.0542	3.11
Sri Lanka	LKA	Asia	Lower middle income		64.5	275.906	12121.9	0.8942	9.76132	4.15		2012	5.33359	278.4	10315		8.17025	3.6
Sudan	SDN	Africa	Low income		43	517.051	4403.73	0.33455	3.48951	2.71667		2009	18.3568	647.2	3225		3.23699	0.73
Suriname	SUR	South America	Upper middle income		70.5	371.475	16852.1	1.1208	6.70723	3.025		2016	4.87028	394.5	15062		6.7077
Syrian Arab Republic	SYR	Asia	Low income		59.5	571.607	-	1.2874	4.15197	1.44333		2007	6.87981	254.4			3.37296	1.47
Tajikistan	TJK	Asia	Lower middle income		67.5	402.668	3172.75		2.96224			2009	17.7321	437.2	2209		3.40732	5.19
Tanzania	TZA	Africa	Lower middle income		42	618.31	2452.79	0.014	2.56175			2011	3.78906	669.8	2229		2.49794
Thailand	THA	Asia	Upper middle income		77.5	331.511	16620.5	0.572533	11.015			2009	1.47453	285.4	12191		8.64179
Timor-Leste	TLS	Asia	Lower middle income		50.5	397.573	3062.93	0.7225	4.37918			2014	2.92761	402.4	2721		4.36546
Togo	TGO	Africa	Low income		42.5	498.934	1787.93	0.0306667	2.82709			2006	10.6525	1012.4	1038		2.77101
Trinidad and Tobago	TTO	South America	High income		73	300.465	26709.9	3.0072	10.0137	3.02		2014	3.87585	327.6	29699		9.36378	2.99
Tunisia	TUN	Africa	Lower middle income		70	240.249	10391.1	1.2989	7.84893	2.18		2015	18.365	273.8	10209		7.66501	2.18
Turkey	TUR	Africa	Upper middle income		72.5	329.391	26726.4	1.82073	8.05819	2.74667		2015	3.5145	206.8	25753		7.86886	2.68
Uganda	UGA	Africa	Low income		44.5	682.486	2092.58	0.1317	1.90131			2012	15.7358	726.2	2005		1.87659
Ukraine	UKR	Europe	Lower middle income		66.5	714.399	11061.2		15.9062			2014	7.7555	694.4	10744		15.6258	7.46
United Kingdom	GBR	Europe	High income		86	323.366	44154.1	2.76303	18.1412	2.57333		2013	1.63713	182	39931		17.4299	2.76
United States	USA	North America	High income		83.5	342.52	58331.5	2.59273	15.032	2.81333		2013	4.7726	250.6	53107		13.905	2.89
Uruguay	URY	South America	High income		79.5	275.883	21893.9	4.5176	14.5915	2.44667		2005	4.5	318.4	11580	2.73	13.5784	2.4
Vietnam	VNM	Asia	Lower middle income		74	405.102	6610.35	0.8122	6.83803			2014	9.6849	303.8	5745		6.54946	2.6
Yemen, Rep.	YEM	Asia	Low income		41	557.362	-		2.8244	0.71		2014	15.8254	625			2.77276	0.71
Zambia	ZMB	Africa	Lower middle income		53.5	578.516	3440.03	0.1628	2.07074			2010	0.287901	700.2	3179		2.0825	2
Zimbabwe	ZWE	Africa	Lower middle income		54	602.715	2920.2	0.182067	2.86739			2007	2.08545	722.4	1654		3.15022
Data source:
Tracking universal health coverage: 2019 Global Monitoring Report. Geneva, WHO 2019. http://www.who.int/healthinfo/universal_health_coverage/report/2019/en/
https://data.worldbank.org/indicator
https://www.healthdata.org/gbd
